# Supplementary material for: A new kind of auxiliary heart in insects: functional morphology and neuronal control of the accessory pulsatile organs of the cricket ovipositor
Source: Front Zool. 2014 Jun 8;11:43. doi: 10.1186/1742-9994-11-43 (PMC4094452; doi:10.1186/1742-9994-11-43)
Supplement: Additional file 1 — Video. The clip is divided into three sections. (1) Bases of the gonapophyses 8 are shown in ventral view displaying the left-right alternating pumping of the ovipositor pulsatile organs 8 (subgenital plate removed). The compression of one bulge supports the dilation of the other bulge as it fills up with hemolymph drawn from the abdominal body cavity. Note the alternating lateral shift of the flat cuticular area between the two bulges which narrows the hemolymph connection to the abdominal hemocoel and which probably prevents backflow. (2a) Countercurrent flow of hemocytes in the efferent ga8m (flow direction: left) and the afferent ga8l (flow direction: right), ventral view. The flow pulses alternate between the right (upper one in the video) and left gonapophysis 8 (2b) Collapsing tracheae in the proximal gonapophysis 8, ventral view. (3) Dorsal view of the muscles of the ovipositor pulsatile organ 9, which are active in the alternating pumping movements visible below the terminal ganglion (overexposed; cercal nerves cut). The whitish processes at the end of ovipositor pulsatile organ 9 are the median gonapophyses 9. [file 1742-9994-11-43-S1.zip]

Archive with 1 entries (1 files):
- 1858365986125287_MOESM1_ESM.m4v
